# Supplementary material for: Rhizosphere hydrophobicity: A positive trait in the competition for water
Source: PLoS One. 2017 Jul 28;12(7):e0182188. doi: 10.1371/journal.pone.0182188 (PMC5533451; doi:10.1371/journal.pone.0182188)
Supplement: S1 File — (NLOGO) [file pone.0182188.s003.nlogo]

;;;;;;;; Header

breed [taproots taproot]
breed [fibroots fibroot]

globals [time-since-rain precipitation porosity reslist]
turtles-own [biomass vitality time-since-rep age transp stage maxage hptrait]
patches-own [water-saturation ; theta = mean water content or theta_sub when hydrophobicity present
             drainage ; water output : drainage to groundwater
             hpws ; ; water saturation of hydrophobe area : theta_top
             hypho ; intensity of hydrophobicity in topsoil [0,1]
             id]


to-report growth [gr_biomass gr_vitality gr_cap]
 report (gr_vitality / 50) * gr_biomass * (1 - (gr_biomass / gr_cap)) ; / 50 vorher
end

to seed
  let wnkl random 360
  let dst abs random-normal seed_dist seed_dist
  if is-patch? patch-at-heading-and-distance wnkl dst
  [
  ifelse sum [biomass] of turtles-on patch-at-heading-and-distance wnkl dst < 10
      [set time-since-rep 0
       hatch 1
       [
         set heading wnkl
         fd dst
         set biomass 1
         set time-since-rep 0
         set age 0
         set stage 1
         set maxage random-normal 600 100
         set transp 0
       ]
      ]
      [die]
      if hydrophobicity AND breed = taproots
      [
      ask patch-at-heading-and-distance wnkl dst
      [
       if hpws < 0 [set hpws water-saturation]
      ]
      ]
  ]
end

to-report getVitality [theta hptheta]
 ifelse hptheta = theta OR hptheta = -1
 [
   if stage = 2
   [
     let b 98.79
     report((1 - exp( - b * theta)) / (1 - exp(- b)))
   ]

   if stage = 3
   [
    let b 63.88
    report((1 - exp( - b * theta)) / (1 - exp(- b)))
   ]
 ]
 [
  if breed = taproots
  [
   if stage = 2
   [
     let a -33.17
     let b -2.355
     let c -118.7
     let d 0.319
      report (1 - exp(a * hptheta + b)) * (1 / (1 + exp(c * theta + d)))
   ]
   if stage = 3
   [
     let a -20
     let b -2.964
     let c -15.16
     let d -3.031
      report (1 - exp(a * hptheta + b)) * (1 / (1 + exp(c * theta + d)))
   ]
  ]

  if breed = fibroots
  [
   if stage = 2
   [
     let a -52.7
     let b -0.002421 ;0
     let c -3.487
     let d -5.214
      report (1 - exp(a * hptheta + b)) * (1 / (1 + exp(c * theta + d)))
   ]
   if stage = 3
   [
     let a -48.64
     let b -0.2935
     let c -30.08
     let d -0.7429
      report (1 - exp(a * hptheta + b)) * (1 / (1 + exp(c * theta + d)))
   ]
  ]
 ]
 end


;;;;;;;;;;;;;;;;;;;;;;;;;;;;;;;;;;;;;;;;;;;


;;;;;;;;;;;;;;;;;;;;;;;;;;;;;;;;;;;;;;;;;;;

;;;;;;;;;;;;;;;;;;;;;;;;;;;;;;;;;;;;;;;;;;
;;;;;;;;; SETUP

to setup
  clear-all
  reset-ticks
  if fix-seed? [random-seed saat]
  set porosity 0.5
  ask patches
  [
   ifelse init_soil_var
   [
     set water-saturation random-normal water_init .2
     if water-saturation < 0 [set water-saturation 0]
     if water-saturation > 1 [set water-saturation 1]
   ]
   [set water-saturation water_init]
   set hypho 0
   set time-since-rain -1
   set drainage 0
  ]

  set-default-shape taproots "circle"
  set-default-shape fibroots "circle"

  ifelse not all-covered
    [create-taproots tap_init [
      ifelse initial_variation
        [
          set age random 400
          set maxage random-normal 600 100
          set biomass age / maxage * tap_max_biom
          if (biomass < 1) [set biomass 1]
        ]
        [
          set biomass tap_biomass_init
          set age 2 * biomass
          set maxage 5 * biomass
        ]
       ]

   create-fibroots fib_init [
    ifelse initial_variation
       [
          set age random 400
          set maxage random-normal 600 100
          set biomass age / maxage * fib_max_biom
          if (biomass < 1) [set biomass 1]
        ]
        [

          set biomass fib_biomass_init
          set age 2 * biomass
          set maxage 5 * biomass
        ]
     ]

   ask turtles
     [
       setxy random-xcor random-ycor
       set transp 0
     ]
  ];end if: not all-covered
  [; start all-covered
   ask patches
   [ifelse random 2 = 0
     [sprout-taproots 1 [
      ifelse initial_variation
        [
          set age random 400
           set maxage random-normal 400 50
          set biomass age / 400 * tap_max_biom
          if (biomass < 1) [set biomass 1]
        ]
        [
          set biomass tap_biomass_init
          set age 2 * biomass
        ]
       ]
     ]
     [
       sprout-fibroots 1 [
        ifelse initial_variation
        [
          set age random 400
           set maxage random-normal 400 50
          set biomass age / 400 * fib_max_biom
          if (biomass < 1) [set biomass 1]
        ]
        [
          set biomass fib_biomass_init
          set age 2 * biomass
        ]
     ]
     ]
  ]
  ];end else: all-covered

  ask turtles
   [
    check-bm
    set time-since-rep 0
    set stage 1
    if age > 7 AND age < 30 [set stage 2]
    if age > 30 [set stage 3]
   ]
  ask patches
   [
     check-wc
     set hpws -1; -1 = no hpws
     if init_soil_var AND hydrophobicity AND any? taproots-here
       [set hpws water-saturation]
   ]
   let n 0
   foreach sort patches
   [ [?1] ->
     ask ?1
     [
       set id n
       set n n + 1
     ]
   ]


; if track-soil [write-soil-para]
 if write-results [
   file-open (word "res-rs_" saat "_hp-" hydrophobicity "_pr-" precipitation_mean "_pi-" prec_interval ".csv")
   file-print (word "step," "cnt_fib," "cnt_tap," "bio_fib," "bio_tap," "drain," "transp")
   file-print (word ticks "," count fibroots "," count taproots "," sum [biomass] of fibroots "," sum [biomass] of taproots "," (round sum [drainage] of patches / 10210) "," (round sum [transp] of turtles / 10210))
 ]


 if write-xy [
   file-open (word "res-rs_" saat "_hp-" hydrophobicity "_pr-" precipitation_mean "_pi-" prec_interval "_step-" ticks "_xy.csv")
   file-print (word "ID," "species," "x," "y")
   foreach sort turtles [ [?1] ->
   ask ?1
   [
     file-print (word who "," breed "," xcor "," ycor)
   ]
   ]
 ;  file-print (word sort [who] of turtles "," [breed] of turtles "," [xcor] of turtles "," [ycor] of turtles)

   file-close
 ]
end


;;;;;;;;;;;;;;;;;;;;;;;;;;;;;;;;;;;;;;;;;;;;;;;;;;;;;
;;;;;;;;;;; MAIN GO PROCEDURE ;;;;;;;;;;;;;;;;;;;;;;;
;;;;;;;;;;;;;;;;;;;;;;;;;;;;;;;;;;;;;;;;;;;;;;;;;;;;;

to go
  ask patches [
               set drainage 0 ;drainage and transp on same scale
               check-wc
               if any? taproots-here AND hpws = -1 [set hpws water-saturation] ;first taproot settles
              ]
  set time-since-rain time-since-rain + 1

  ;1) Will there be rain?
  if remainder ticks prec_interval = 0 AND ticks != 0[

    set precipitation precipitation_mean
      ifelse hydrophobicity
      [
        ask patches
        [
          ifelse any? taproots-here
          [
            ; List with taproot stage biomasses:
            let tapbio sum [biomass] of taproots-here * 0.5 ; factor 0.5 for belowground biomass
            let root_den 0.01 ; dry weight per volume [g/cm^3]
            let root_rad 0.02 ; root branch radius [cm]
            let rhiz 0.4 ; rhizosphere
            set hypho tapbio * rhiz ^ 2 / ( 2 * root_rad ^ 2 * root_den * (50 * 100 * 100))
            if hypho > 1 [set hypho 1]

            let deltawc (precipitation * 0.001 * (1 / porosity)) / (2 - hypho)
            set water-saturation water-saturation + deltawc
            let deltahpws (precipitation * 0.001 * (1 / porosity))  * ((1 - hypho) / (2 - hypho))
            set hpws hpws + deltahpws
          ]
          [
            if hpws >= 0 [set hpws -1] ; remove hp in case taproot died
            set water-saturation water-saturation + (precipitation * 0.001 * (1 / porosity))
          ]
             check-wc
        ]
      ]
      [
        ask patches
        [
          set water-saturation water-saturation + (precipitation * 0.001 * (1 / porosity))
          check-wc
        ]
      ]
       set time-since-rain 0
   ]

  ask turtles [
    set transp 0
    if age > 7 [set stage 2]
    if age > 30 [set stage 3]

    let theta [water-saturation] of patch-here
    let hptheta [hpws] of patch-here

    if breed = taproots
      [
        ifelse stage = 1
        [set vitality 1]
        [set vitality getVitality theta hptheta ]


       set transp (growth biomass vitality tap_max_biom) * kt * 1.0E-3 + biomass * 0.2; transp in l
       ifelse hydrophobicity
             [set biomass (biomass + (growth biomass vitality tap_max_biom * ( 1 - cost-hydrophobicity)))]
             [set biomass (biomass + (growth biomass vitality tap_max_biom))]
        check-bm
        ask patch-here
        [
          ifelse NOT hydrophobicity
            [
              set water-saturation (water-saturation - ([transp] of myself * 2 * 1.0E-3))
              set hpws -1
            ]
            [
              set hpws (hpws - ([transp] of myself * 2 * 1.0E-3) * 0.5)
              ifelse hpws < 0
              [
                let hpmiss hpws * -1 ; missing transpiration water
                set water-saturation (water-saturation - ([transp] of myself * 2 * 1.0E-3) * 0.5) + hpmiss ; missing transpiration water from hp taken from below
              ]
              [
                set water-saturation (water-saturation - ([transp] of myself * 2 * 1.0E-3) * 0.5)
              ]
              check-wc
            ]
        ]
      ]
     if breed = fibroots
       [
        ifelse stage = 1
        [set vitality 1]
        [ set vitality getVitality theta hptheta ]

        set transp (growth biomass vitality fib_max_biom) * kt * 1.0E-3 + biomass * 0.2
        set biomass biomass + growth biomass vitality fib_max_biom
        check-bm
        ask patch-here
        [
          ifelse hpws = -1
          [
            set water-saturation (water-saturation - ([transp] of myself * 2 * 1.0E-3))
            set hpws -1
          ]
          [
            set hpws (hpws - ([transp] of myself * 2 * 1.0E-3))
          ]
        check-wc
        ]
      ]


  ifelse vitality < death_thrs OR age >= maxage
    [die]
    [ if stage = 3 AND biomass > no_seeds;AND time-since-rain = 0
      [
      if (random rep-prob < (vitality ^ 3 * biomass))
      [repeat no_seeds [seed]
       set biomass biomass - no_seeds
       set time-since-rep 0
       ]
      ]
     ]
    set time-since-rep time-since-rep + 1
    set age age + 1

  ]

 ; if track-soil [write-soil-para]
 if write-results [
   file-print (word (ticks + 1) "," count fibroots "," count taproots "," sum [biomass] of fibroots "," sum [biomass] of taproots "," (round sum [drainage] of patches / 10210) "," (round sum [transp] of turtles / 10210))
 ]

  if write-xy AND member? ticks [500 1000 1500 3500]
  [
   file-open (word "res-rs_" saat "_hp-" hydrophobicity "_pr-" precipitation_mean "_pi-" prec_interval "_step-" ticks  "_xy.csv")
   file-print (word "ID," "species," "x," "y")
   foreach sort turtles [ [?1] ->
     ask ?1
     [
       file-print (word who "," breed "," xcor "," ycor)
     ]
   ]
   file-close
  ]

  if not any? fibroots [stop]
  if not any? taproots [stop]
  tick
end

to check-wc
     if hpws  != -1
      [
      if hpws < 0
      [
        set hpws 0
      ]
      if hpws > 1
      [
        set water-saturation water-saturation + (hpws - 1) ; drain to subsoil
        set hpws 1
      ]
      ]
    if water-saturation < 0[
                         set water-saturation 0
                         ]
    if water-saturation > 1 [
                           set drainage (drainage + (water-saturation - 1)) * porosity * 1000 ;
                           set water-saturation 1
                          ]


   if color_soil [set pcolor scale-color brown (water-saturation * 100) 150 50]
end

to check-bm
  if biomass <= 0 [die]
  ifelse hide_plants
  [
   hide-turtle
  ]
  [
  ifelse breed = taproots
    [set color blue
     set size log biomass 5
    ]
    [set color yellow
     set size log biomass 5
    ]
  ]
end
@#$#@#$#@
GRAPHICS-WINDOW
534
10
1350
827
-1
-1
8.0
1
10
1
1
1
0
0
0
1
-50
50
-50
50
1
1
1
ticks
30.0

BUTTON
15
21
107
60
NIL
setup
NIL
1
T
OBSERVER
NIL
NIL
NIL
NIL
1

SLIDER
335
530
515
563
precipitation_mean
precipitation_mean
0
100
13.42
.01
1
NIL
HORIZONTAL

SLIDER
110
58
282
91
tap_init
tap_init
1
3000
1.0
1
1
NIL
HORIZONTAL

SLIDER
110
22
282
55
fib_init
fib_init
1
3000
1.0
1
1
NIL
HORIZONTAL

SLIDER
334
371
443
404
water_init
water_init
0
1
0.5
.01
1
NIL
HORIZONTAL

BUTTON
15
63
106
99
NIL
go
T
1
T
OBSERVER
NIL
NIL
NIL
NIL
1

PLOT
1369
175
1569
325
Biomass
Time
Biomass
0.0
10.0
0.0
10.0
true
false
"" ""
PENS
"biom_tap" 1.0 0 -13345367 true "" "plot sum [biomass] of taproots"
"biom_fib" 1.0 0 -4079321 true "" "plot sum [biomass] of fibroots"

PLOT
1369
326
1569
476
Individuals
NIL
NIL
0.0
10.0
0.0
10.0
true
false
"" ""
PENS
"cnt_tap" 1.0 0 -13345367 true "" "plot count taproots"
"cnt_fib" 1.0 0 -4079321 true "" "plot count fibroots"

PLOT
16
414
301
570
Water
NIL
NIL
0.0
10.0
0.0
4.0
true
true
"" ""
PENS
"Drainage" 1.0 0 -13791810 true "" "plot sum [drainage] of patches / 10210"
"Transp." 1.0 0 -13840069 true "" "plot sum [transp] of turtles / 10210"

SWITCH
51
108
157
141
fix-seed?
fix-seed?
0
1
-1000

SLIDER
285
22
397
55
fib_biomass_init
fib_biomass_init
0
100
5.0
1
1
NIL
HORIZONTAL

SLIDER
286
59
399
92
tap_biomass_init
tap_biomass_init
0
100
5.0
1
1
NIL
HORIZONTAL

SWITCH
286
107
407
140
initial_variation
initial_variation
0
1
-1000

SWITCH
335
410
458
443
hydrophobicity
hydrophobicity
0
1
-1000

SLIDER
335
251
507
284
kt
kt
0
800
800.0
1
1
NIL
HORIZONTAL

TEXTBOX
337
234
487
252
Coefficient of transpiration
11
0.0
1

MONITOR
1572
84
1690
129
mean taproot biomass
mean [biomass] of taproots
2
1
11

MONITOR
1573
131
1690
176
mean fibroot biomass
mean [biomass] of fibroots
2
1
11

SWITCH
165
107
282
140
all-covered
all-covered
0
1
-1000

MONITOR
140
892
289
937
median water-saturation
median [water-saturation] of patches with [any? turtles-here]
2
1
11

MONITOR
1692
84
1770
129
No. taproot
count taproots
17
1
11

MONITOR
1693
132
1771
177
No. fibroot
count fibroots
17
1
11

SLIDER
336
150
508
183
death_thrs
death_thrs
0
1
0.2
.01
1
NIL
HORIZONTAL

PLOT
1368
10
1564
171
Reproduction rate^-1
NIL
time since last successful reproduction
0.0
25.0
0.0
12.0
true
false
"" ""
PENS
"default" 1.0 0 -13345367 true "" "if not empty? [time-since-rep] of taproots [plot mean [time-since-rep] of taproots]"
"pen-1" 1.0 0 -4079321 true "" "if not empty? [time-since-rep] of fibroots [plot mean [time-since-rep] of fibroots]"

BUTTON
1571
11
1648
44
go-once
go
NIL
1
T
OBSERVER
NIL
NIL
NIL
NIL
1

MONITOR
1577
454
1697
499
NIL
mean [age] of taproots
2
1
11

MONITOR
1578
502
1716
547
NIL
mean [age] of fibroots
2
1
11

SLIDER
335
193
507
226
rep-prob
rep-prob
1
10000
1000.0
1
1
NIL
HORIZONTAL

SLIDER
336
448
467
481
cost-hydrophobicity
cost-hydrophobicity
0
1
0.2
.1
1
NIL
HORIZONTAL

SLIDER
335
291
507
324
seed_dist
seed_dist
0
5
2.0
.1
1
NIL
HORIZONTAL

SLIDER
403
23
515
56
fib_max_biom
fib_max_biom
11
1000
11.0
1
1
NIL
HORIZONTAL

SLIDER
400
59
515
92
tap_max_biom
tap_max_biom
11
1000
11.0
1
1
NIL
HORIZONTAL

PLOT
1370
478
1570
598
Biomass per patch
NIL
NIL
0.0
50.0
0.0
10.0
true
false
"set-histogram-num-bars 7" ""
PENS
"default" 1.0 1 -16777216 true "" "histogram [sum [biomass] of turtles-here] of patches"

MONITOR
1579
553
1670
598
Max biomass pp
max [sum [biomass] of turtles-here] of patches
2
1
11

SWITCH
173
358
265
391
color_soil
color_soil
1
1
-1000

PLOT
128
761
332
881
Water saturation
NIL
NIL
0.0
1.0
0.0
1.0
true
false
"set-histogram-num-bars 10" ""
PENS
"default" 1.0 1 -10649926 true "" "histogram [water-saturation] of patches"

PLOT
1573
195
1733
315
delta Biomass
NIL
NIL
0.0
10.0
-1.0
1.0
true
false
"" ""
PENS
"default" 1.0 0 -16777216 true "" "plot (sum [biomass] of taproots - sum [biomass] of fibroots)"
"pen-1" 1.0 0 -7500403 true "" "plot 0"

PLOT
1574
323
1734
443
delta Individuals
NIL
NIL
0.0
10.0
-1.0
1.0
true
false
"" ""
PENS
"default" 1.0 0 -16777216 true "" "plot (count taproots - count fibroots)"
"pen-1" 1.0 0 -7500403 true "" "plot 0"

SLIDER
336
488
508
521
prec_interval
prec_interval
1
100
14.0
1
1
NIL
HORIZONTAL

BUTTON
1572
48
1653
81
go-10yrs
repeat 3650 [go]
NIL
1
T
OBSERVER
NIL
NIL
NIL
NIL
1

PLOT
362
627
522
747
Transpiration
NIL
NIL
0.0
5.0
0.0
1.0
true
false
"set-histogram-num-bars 10" ""
PENS
"default" 1.0 1 -16777216 true "" "histogram [transp] of turtles"

SLIDER
335
333
507
366
no_seeds
no_seeds
1
100
1.0
1
1
NIL
HORIZONTAL

MONITOR
1675
552
1752
597
No. Plants pp
max [count turtles-here] of patches
17
1
11

MONITOR
404
572
461
617
months
round ticks / 30
0
1
11

MONITOR
463
572
520
617
years
floor ticks / 365
0
1
11

SWITCH
51
359
170
392
hide_plants
hide_plants
1
1
-1000

MONITOR
339
572
396
617
AAP
365 / prec_interval * precipitation_mean
0
1
11

MONITOR
458
369
508
414
porosity
porosity
2
1
11

SWITCH
12
617
120
650
track-soil
track-soil
1
1
-1000

BUTTON
1655
48
1724
81
go-1yr
repeat 365 [go]
NIL
1
T
OBSERVER
NIL
NIL
NIL
NIL
1

SWITCH
410
107
516
140
init_soil_var
init_soil_var
0
1
-1000

PLOT
1370
603
1530
723
Root stage Fibrous
NIL
NIL
0.0
4.0
0.0
10.0
true
false
"set-histogram-num-bars 3" ""
PENS
"default" 0.5 1 -4079321 true "" "histogram [stage] of fibroots"

PLOT
1371
727
1531
847
Age Fibrous
NIL
NIL
0.0
500.0
0.0
10.0
true
false
"set-histogram-num-bars 7" ""
PENS
"pen-1" 1.0 1 -4079321 true "" "histogram [age] of fibroots"

PLOT
1534
604
1694
724
Root stage Tap
NIL
NIL
0.0
4.0
0.0
10.0
true
false
"set-histogram-num-bars 3" ""
PENS
"default" 0.5 1 -13345367 true "" "histogram [stage] of taproots"

PLOT
1538
729
1698
849
Age Tap
NIL
NIL
0.0
500.0
0.0
10.0
true
false
"set-histogram-num-bars 7" ""
PENS
"default" 1.0 1 -13345367 true "" "histogram [age] of taproots"

PLOT
129
638
329
758
hpws
NIL
NIL
0.0
1.0
0.0
1.0
true
false
"set-histogram-num-bars 10" ""
PENS
"default" 1.0 1 -13345367 true "" "histogram [hpws] of patches"

INPUTBOX
0
107
50
167
saat
64526.0
1
0
Number

SWITCH
12
653
119
686
write-results
write-results
1
1
-1000

SWITCH
13
688
116
721
write-xy
write-xy
1
1
-1000

PLOT
339
758
529
878
Intensity of Hydrophobicity
NIL
NIL
0.0
1.0
0.0
10.0
true
false
"" ""
PENS
"default" 0.1 1 -16777216 true "" "histogram [hypho] of patches"

MONITOR
374
888
520
933
Maximal Hydrophobicity
max [hypho] of patches
17
1
11

@#$#@#$#@
## WHAT IS IT?

(a general understanding of what the model is trying to show or explain)

## HOW IT WORKS

(what rules the agents use to create the overall behavior of the model)

## HOW TO USE IT

(how to use the model, including a description of each of the items in the Interface tab)

## THINGS TO NOTICE

(suggested things for the user to notice while running the model)

## THINGS TO TRY

(suggested things for the user to try to do (move sliders, switches, etc.) with the model)

## EXTENDING THE MODEL

(suggested things to add or change in the Code tab to make the model more complicated, detailed, accurate, etc.)

## NETLOGO FEATURES

(interesting or unusual features of NetLogo that the model uses, particularly in the Code tab; or where workarounds were needed for missing features)

## RELATED MODELS

(models in the NetLogo Models Library and elsewhere which are of related interest)this mosi
## CREDITS AND REFERENCES

(a reference to the model's URL on the web if it has one, as well as any other necessary credits, citations, and links)
@#$#@#$#@
default
true
0
Polygon -7500403 true true 150 5 40 250 150 205 260 250

airplane
true
0
Polygon -7500403 true true 150 0 135 15 120 60 120 105 15 165 15 195 120 180 135 240 105 270 120 285 150 270 180 285 210 270 165 240 180 180 285 195 285 165 180 105 180 60 165 15

arrow
true
0
Polygon -7500403 true true 150 0 0 150 105 150 105 293 195 293 195 150 300 150

box
false
0
Polygon -7500403 true true 150 285 285 225 285 75 150 135
Polygon -7500403 true true 150 135 15 75 150 15 285 75
Polygon -7500403 true true 15 75 15 225 150 285 150 135
Line -16777216 false 150 285 150 135
Line -16777216 false 150 135 15 75
Line -16777216 false 150 135 285 75

bug
true
0
Circle -7500403 true true 96 182 108
Circle -7500403 true true 110 127 80
Circle -7500403 true true 110 75 80
Line -7500403 true 150 100 80 30
Line -7500403 true 150 100 220 30

butterfly
true
0
Polygon -7500403 true true 150 165 209 199 225 225 225 255 195 270 165 255 150 240
Polygon -7500403 true true 150 165 89 198 75 225 75 255 105 270 135 255 150 240
Polygon -7500403 true true 139 148 100 105 55 90 25 90 10 105 10 135 25 180 40 195 85 194 139 163
Polygon -7500403 true true 162 150 200 105 245 90 275 90 290 105 290 135 275 180 260 195 215 195 162 165
Polygon -16777216 true false 150 255 135 225 120 150 135 120 150 105 165 120 180 150 165 225
Circle -16777216 true false 135 90 30
Line -16777216 false 150 105 195 60
Line -16777216 false 150 105 105 60

car
false
0
Polygon -7500403 true true 300 180 279 164 261 144 240 135 226 132 213 106 203 84 185 63 159 50 135 50 75 60 0 150 0 165 0 225 300 225 300 180
Circle -16777216 true false 180 180 90
Circle -16777216 true false 30 180 90
Polygon -16777216 true false 162 80 132 78 134 135 209 135 194 105 189 96 180 89
Circle -7500403 true true 47 195 58
Circle -7500403 true true 195 195 58

circle
false
0
Circle -7500403 true true 0 0 300

circle 2
false
0
Circle -7500403 true true 0 0 300
Circle -16777216 true false 30 30 240

cow
false
0
Polygon -7500403 true true 200 193 197 249 179 249 177 196 166 187 140 189 93 191 78 179 72 211 49 209 48 181 37 149 25 120 25 89 45 72 103 84 179 75 198 76 252 64 272 81 293 103 285 121 255 121 242 118 224 167
Polygon -7500403 true true 73 210 86 251 62 249 48 208
Polygon -7500403 true true 25 114 16 195 9 204 23 213 25 200 39 123

cylinder
false
0
Circle -7500403 true true 0 0 300

dot
false
0
Circle -7500403 true true 90 90 120

face happy
false
0
Circle -7500403 true true 8 8 285
Circle -16777216 true false 60 75 60
Circle -16777216 true false 180 75 60
Polygon -16777216 true false 150 255 90 239 62 213 47 191 67 179 90 203 109 218 150 225 192 218 210 203 227 181 251 194 236 217 212 240

face neutral
false
0
Circle -7500403 true true 8 7 285
Circle -16777216 true false 60 75 60
Circle -16777216 true false 180 75 60
Rectangle -16777216 true false 60 195 240 225

face sad
false
0
Circle -7500403 true true 8 8 285
Circle -16777216 true false 60 75 60
Circle -16777216 true false 180 75 60
Polygon -16777216 true false 150 168 90 184 62 210 47 232 67 244 90 220 109 205 150 198 192 205 210 220 227 242 251 229 236 206 212 183

fish
false
0
Polygon -1 true false 44 131 21 87 15 86 0 120 15 150 0 180 13 214 20 212 45 166
Polygon -1 true false 135 195 119 235 95 218 76 210 46 204 60 165
Polygon -1 true false 75 45 83 77 71 103 86 114 166 78 135 60
Polygon -7500403 true true 30 136 151 77 226 81 280 119 292 146 292 160 287 170 270 195 195 210 151 212 30 166
Circle -16777216 true false 215 106 30

flag
false
0
Rectangle -7500403 true true 60 15 75 300
Polygon -7500403 true true 90 150 270 90 90 30
Line -7500403 true 75 135 90 135
Line -7500403 true 75 45 90 45

flower
false
0
Polygon -10899396 true false 135 120 165 165 180 210 180 240 150 300 165 300 195 240 195 195 165 135
Circle -7500403 true true 85 132 38
Circle -7500403 true true 130 147 38
Circle -7500403 true true 192 85 38
Circle -7500403 true true 85 40 38
Circle -7500403 true true 177 40 38
Circle -7500403 true true 177 132 38
Circle -7500403 true true 70 85 38
Circle -7500403 true true 130 25 38
Circle -7500403 true true 96 51 108
Circle -16777216 true false 113 68 74
Polygon -10899396 true false 189 233 219 188 249 173 279 188 234 218
Polygon -10899396 true false 180 255 150 210 105 210 75 240 135 240

house
false
0
Rectangle -7500403 true true 45 120 255 285
Rectangle -16777216 true false 120 210 180 285
Polygon -7500403 true true 15 120 150 15 285 120
Line -16777216 false 30 120 270 120

leaf
false
0
Polygon -7500403 true true 150 210 135 195 120 210 60 210 30 195 60 180 60 165 15 135 30 120 15 105 40 104 45 90 60 90 90 105 105 120 120 120 105 60 120 60 135 30 150 15 165 30 180 60 195 60 180 120 195 120 210 105 240 90 255 90 263 104 285 105 270 120 285 135 240 165 240 180 270 195 240 210 180 210 165 195
Polygon -7500403 true true 135 195 135 240 120 255 105 255 105 285 135 285 165 240 165 195

line
true
0
Line -7500403 true 150 0 150 300

line half
true
0
Line -7500403 true 150 0 150 150

pentagon
false
0
Polygon -7500403 true true 150 15 15 120 60 285 240 285 285 120

person
false
0
Circle -7500403 true true 110 5 80
Polygon -7500403 true true 105 90 120 195 90 285 105 300 135 300 150 225 165 300 195 300 210 285 180 195 195 90
Rectangle -7500403 true true 127 79 172 94
Polygon -7500403 true true 195 90 240 150 225 180 165 105
Polygon -7500403 true true 105 90 60 150 75 180 135 105

plant
false
0
Rectangle -7500403 true true 135 90 165 300
Polygon -7500403 true true 135 255 90 210 45 195 75 255 135 285
Polygon -7500403 true true 165 255 210 210 255 195 225 255 165 285
Polygon -7500403 true true 135 180 90 135 45 120 75 180 135 210
Polygon -7500403 true true 165 180 165 210 225 180 255 120 210 135
Polygon -7500403 true true 135 105 90 60 45 45 75 105 135 135
Polygon -7500403 true true 165 105 165 135 225 105 255 45 210 60
Polygon -7500403 true true 135 90 120 45 150 15 180 45 165 90

sheep
false
15
Circle -1 true true 203 65 88
Circle -1 true true 70 65 162
Circle -1 true true 150 105 120
Polygon -7500403 true false 218 120 240 165 255 165 278 120
Circle -7500403 true false 214 72 67
Rectangle -1 true true 164 223 179 298
Polygon -1 true true 45 285 30 285 30 240 15 195 45 210
Circle -1 true true 3 83 150
Rectangle -1 true true 65 221 80 296
Polygon -1 true true 195 285 210 285 210 240 240 210 195 210
Polygon -7500403 true false 276 85 285 105 302 99 294 83
Polygon -7500403 true false 219 85 210 105 193 99 201 83

square
false
0
Rectangle -7500403 true true 30 30 270 270

square 2
false
0
Rectangle -7500403 true true 30 30 270 270
Rectangle -16777216 true false 60 60 240 240

star
false
0
Polygon -7500403 true true 151 1 185 108 298 108 207 175 242 282 151 216 59 282 94 175 3 108 116 108

target
false
0
Circle -7500403 true true 0 0 300
Circle -16777216 true false 30 30 240
Circle -7500403 true true 60 60 180
Circle -16777216 true false 90 90 120
Circle -7500403 true true 120 120 60

tree
false
0
Circle -7500403 true true 118 3 94
Rectangle -6459832 true false 120 195 180 300
Circle -7500403 true true 65 21 108
Circle -7500403 true true 116 41 127
Circle -7500403 true true 45 90 120
Circle -7500403 true true 104 74 152

triangle
false
0
Polygon -7500403 true true 150 30 15 255 285 255

triangle 2
false
0
Polygon -7500403 true true 150 30 15 255 285 255
Polygon -16777216 true false 151 99 225 223 75 224

truck
false
0
Rectangle -7500403 true true 4 45 195 187
Polygon -7500403 true true 296 193 296 150 259 134 244 104 208 104 207 194
Rectangle -1 true false 195 60 195 105
Polygon -16777216 true false 238 112 252 141 219 141 218 112
Circle -16777216 true false 234 174 42
Rectangle -7500403 true true 181 185 214 194
Circle -16777216 true false 144 174 42
Circle -16777216 true false 24 174 42
Circle -7500403 false true 24 174 42
Circle -7500403 false true 144 174 42
Circle -7500403 false true 234 174 42

turtle
true
0
Polygon -10899396 true false 215 204 240 233 246 254 228 266 215 252 193 210
Polygon -10899396 true false 195 90 225 75 245 75 260 89 269 108 261 124 240 105 225 105 210 105
Polygon -10899396 true false 105 90 75 75 55 75 40 89 31 108 39 124 60 105 75 105 90 105
Polygon -10899396 true false 132 85 134 64 107 51 108 17 150 2 192 18 192 52 169 65 172 87
Polygon -10899396 true false 85 204 60 233 54 254 72 266 85 252 107 210
Polygon -7500403 true true 119 75 179 75 209 101 224 135 220 225 175 261 128 261 81 224 74 135 88 99

wheel
false
0
Circle -7500403 true true 3 3 294
Circle -16777216 true false 30 30 240
Line -7500403 true 150 285 150 15
Line -7500403 true 15 150 285 150
Circle -7500403 true true 120 120 60
Line -7500403 true 216 40 79 269
Line -7500403 true 40 84 269 221
Line -7500403 true 40 216 269 79
Line -7500403 true 84 40 221 269

wolf
false
0
Polygon -16777216 true false 253 133 245 131 245 133
Polygon -7500403 true true 2 194 13 197 30 191 38 193 38 205 20 226 20 257 27 265 38 266 40 260 31 253 31 230 60 206 68 198 75 209 66 228 65 243 82 261 84 268 100 267 103 261 77 239 79 231 100 207 98 196 119 201 143 202 160 195 166 210 172 213 173 238 167 251 160 248 154 265 169 264 178 247 186 240 198 260 200 271 217 271 219 262 207 258 195 230 192 198 210 184 227 164 242 144 259 145 284 151 277 141 293 140 299 134 297 127 273 119 270 105
Polygon -7500403 true true -1 195 14 180 36 166 40 153 53 140 82 131 134 133 159 126 188 115 227 108 236 102 238 98 268 86 269 92 281 87 269 103 269 113

x
false
0
Polygon -7500403 true true 270 75 225 30 30 225 75 270
Polygon -7500403 true true 30 75 75 30 270 225 225 270
@#$#@#$#@
NetLogo 6.0
@#$#@#$#@
@#$#@#$#@
@#$#@#$#@
<experiments>
  <experiment name="run1" repetitions="1" runMetricsEveryStep="false">
    <setup>setup</setup>
    <go>go</go>
    <final>file-close</final>
    <exitCondition>ticks = 3650</exitCondition>
    <enumeratedValueSet variable="hide_plants">
      <value value="false"/>
    </enumeratedValueSet>
    <enumeratedValueSet variable="no_seeds">
      <value value="1"/>
    </enumeratedValueSet>
    <enumeratedValueSet variable="hydrophobicity">
      <value value="false"/>
      <value value="true"/>
    </enumeratedValueSet>
    <enumeratedValueSet variable="kt">
      <value value="800"/>
    </enumeratedValueSet>
    <enumeratedValueSet variable="saat">
      <value value="90978"/>
      <value value="17633"/>
      <value value="93655"/>
      <value value="43409"/>
      <value value="48488"/>
      <value value="16270"/>
      <value value="99507"/>
      <value value="19922"/>
      <value value="66925"/>
      <value value="41414"/>
      <value value="52777"/>
      <value value="54031"/>
      <value value="90030"/>
      <value value="80897"/>
      <value value="43055"/>
      <value value="29651"/>
      <value value="23797"/>
      <value value="78637"/>
      <value value="91279"/>
      <value value="83076"/>
      <value value="75517"/>
      <value value="59552"/>
      <value value="98322"/>
      <value value="60135"/>
      <value value="8112"/>
      <value value="38358"/>
      <value value="77865"/>
      <value value="25891"/>
      <value value="80410"/>
      <value value="63843"/>
      <value value="78142"/>
      <value value="64441"/>
      <value value="18508"/>
      <value value="93382"/>
      <value value="99337"/>
      <value value="62748"/>
      <value value="46451"/>
      <value value="7014"/>
      <value value="69971"/>
      <value value="41171"/>
      <value value="58359"/>
      <value value="70668"/>
      <value value="88905"/>
      <value value="63465"/>
      <value value="12397"/>
      <value value="12081"/>
      <value value="40086"/>
      <value value="34117"/>
      <value value="75620"/>
      <value value="23462"/>
      <value value="96362"/>
      <value value="53468"/>
      <value value="29629"/>
      <value value="65380"/>
      <value value="24076"/>
      <value value="51224"/>
      <value value="59107"/>
      <value value="29830"/>
      <value value="76483"/>
      <value value="88948"/>
      <value value="19835"/>
      <value value="5635"/>
      <value value="14106"/>
      <value value="70045"/>
      <value value="1071"/>
      <value value="22672"/>
      <value value="31114"/>
      <value value="35988"/>
      <value value="34711"/>
      <value value="12670"/>
      <value value="67440"/>
      <value value="28130"/>
      <value value="89410"/>
      <value value="66303"/>
      <value value="42379"/>
      <value value="93366"/>
      <value value="63163"/>
      <value value="1256"/>
      <value value="35671"/>
      <value value="67423"/>
      <value value="557"/>
      <value value="70267"/>
      <value value="9215"/>
      <value value="48848"/>
      <value value="17477"/>
      <value value="87"/>
      <value value="49650"/>
      <value value="55248"/>
      <value value="16290"/>
      <value value="69177"/>
      <value value="73784"/>
      <value value="1289"/>
      <value value="26287"/>
      <value value="90511"/>
      <value value="72965"/>
      <value value="49237"/>
      <value value="8525"/>
      <value value="418"/>
      <value value="19924"/>
      <value value="64526"/>
    </enumeratedValueSet>
    <enumeratedValueSet variable="initial_variation">
      <value value="true"/>
    </enumeratedValueSet>
    <enumeratedValueSet variable="fib_biomass_init">
      <value value="5"/>
    </enumeratedValueSet>
    <enumeratedValueSet variable="color_soil">
      <value value="false"/>
    </enumeratedValueSet>
    <enumeratedValueSet variable="tap_biomass_init">
      <value value="5"/>
    </enumeratedValueSet>
    <enumeratedValueSet variable="death_thrs">
      <value value="0.2"/>
    </enumeratedValueSet>
    <enumeratedValueSet variable="rep-prob">
      <value value="1000"/>
    </enumeratedValueSet>
    <enumeratedValueSet variable="tap_max_biom">
      <value value="11"/>
    </enumeratedValueSet>
    <enumeratedValueSet variable="prec_interval">
      <value value="1"/>
    </enumeratedValueSet>
    <enumeratedValueSet variable="seed_dist">
      <value value="2"/>
    </enumeratedValueSet>
    <enumeratedValueSet variable="fix-seed?">
      <value value="true"/>
    </enumeratedValueSet>
    <enumeratedValueSet variable="init_soil_var">
      <value value="true"/>
    </enumeratedValueSet>
    <enumeratedValueSet variable="precipitation_mean">
      <value value="0.96"/>
      <value value="1.92"/>
      <value value="3.84"/>
    </enumeratedValueSet>
    <enumeratedValueSet variable="track-soil">
      <value value="false"/>
    </enumeratedValueSet>
    <enumeratedValueSet variable="fib_max_biom">
      <value value="11"/>
    </enumeratedValueSet>
    <enumeratedValueSet variable="all-covered">
      <value value="true"/>
    </enumeratedValueSet>
    <enumeratedValueSet variable="water_init">
      <value value="0.5"/>
    </enumeratedValueSet>
    <enumeratedValueSet variable="cost-hydrophobicity">
      <value value="0.2"/>
    </enumeratedValueSet>
    <enumeratedValueSet variable="write-xy">
      <value value="false"/>
    </enumeratedValueSet>
    <enumeratedValueSet variable="write-results">
      <value value="true"/>
    </enumeratedValueSet>
  </experiment>
  <experiment name="run7" repetitions="1" runMetricsEveryStep="false">
    <setup>setup</setup>
    <go>go</go>
    <final>file-close</final>
    <exitCondition>ticks = 3650</exitCondition>
    <enumeratedValueSet variable="hide_plants">
      <value value="false"/>
    </enumeratedValueSet>
    <enumeratedValueSet variable="no_seeds">
      <value value="1"/>
    </enumeratedValueSet>
    <enumeratedValueSet variable="hydrophobicity">
      <value value="false"/>
      <value value="true"/>
    </enumeratedValueSet>
    <enumeratedValueSet variable="kt">
      <value value="800"/>
    </enumeratedValueSet>
    <enumeratedValueSet variable="saat">
      <value value="90978"/>
      <value value="17633"/>
      <value value="93655"/>
      <value value="43409"/>
      <value value="48488"/>
      <value value="16270"/>
      <value value="99507"/>
      <value value="19922"/>
      <value value="66925"/>
      <value value="41414"/>
      <value value="52777"/>
      <value value="54031"/>
      <value value="90030"/>
      <value value="80897"/>
      <value value="43055"/>
      <value value="29651"/>
      <value value="23797"/>
      <value value="78637"/>
      <value value="91279"/>
      <value value="83076"/>
      <value value="75517"/>
      <value value="59552"/>
      <value value="98322"/>
      <value value="60135"/>
      <value value="8112"/>
      <value value="38358"/>
      <value value="77865"/>
      <value value="25891"/>
      <value value="80410"/>
      <value value="63843"/>
      <value value="78142"/>
      <value value="64441"/>
      <value value="18508"/>
      <value value="93382"/>
      <value value="99337"/>
      <value value="62748"/>
      <value value="46451"/>
      <value value="7014"/>
      <value value="69971"/>
      <value value="41171"/>
      <value value="58359"/>
      <value value="70668"/>
      <value value="88905"/>
      <value value="63465"/>
      <value value="12397"/>
      <value value="12081"/>
      <value value="40086"/>
      <value value="34117"/>
      <value value="75620"/>
      <value value="23462"/>
      <value value="96362"/>
      <value value="53468"/>
      <value value="29629"/>
      <value value="65380"/>
      <value value="24076"/>
      <value value="51224"/>
      <value value="59107"/>
      <value value="29830"/>
      <value value="76483"/>
      <value value="88948"/>
      <value value="19835"/>
      <value value="5635"/>
      <value value="14106"/>
      <value value="70045"/>
      <value value="1071"/>
      <value value="22672"/>
      <value value="31114"/>
      <value value="35988"/>
      <value value="34711"/>
      <value value="12670"/>
      <value value="67440"/>
      <value value="28130"/>
      <value value="89410"/>
      <value value="66303"/>
      <value value="42379"/>
      <value value="93366"/>
      <value value="63163"/>
      <value value="1256"/>
      <value value="35671"/>
      <value value="67423"/>
      <value value="557"/>
      <value value="70267"/>
      <value value="9215"/>
      <value value="48848"/>
      <value value="17477"/>
      <value value="87"/>
      <value value="49650"/>
      <value value="55248"/>
      <value value="16290"/>
      <value value="69177"/>
      <value value="73784"/>
      <value value="1289"/>
      <value value="26287"/>
      <value value="90511"/>
      <value value="72965"/>
      <value value="49237"/>
      <value value="8525"/>
      <value value="418"/>
      <value value="19924"/>
      <value value="64526"/>
    </enumeratedValueSet>
    <enumeratedValueSet variable="initial_variation">
      <value value="true"/>
    </enumeratedValueSet>
    <enumeratedValueSet variable="fib_biomass_init">
      <value value="5"/>
    </enumeratedValueSet>
    <enumeratedValueSet variable="color_soil">
      <value value="false"/>
    </enumeratedValueSet>
    <enumeratedValueSet variable="tap_biomass_init">
      <value value="5"/>
    </enumeratedValueSet>
    <enumeratedValueSet variable="death_thrs">
      <value value="0.2"/>
    </enumeratedValueSet>
    <enumeratedValueSet variable="rep-prob">
      <value value="1000"/>
    </enumeratedValueSet>
    <enumeratedValueSet variable="tap_max_biom">
      <value value="11"/>
    </enumeratedValueSet>
    <enumeratedValueSet variable="prec_interval">
      <value value="7"/>
    </enumeratedValueSet>
    <enumeratedValueSet variable="seed_dist">
      <value value="2"/>
    </enumeratedValueSet>
    <enumeratedValueSet variable="fix-seed?">
      <value value="true"/>
    </enumeratedValueSet>
    <enumeratedValueSet variable="init_soil_var">
      <value value="true"/>
    </enumeratedValueSet>
    <enumeratedValueSet variable="precipitation_mean">
      <value value="6.71"/>
      <value value="13.42"/>
      <value value="26.84"/>
    </enumeratedValueSet>
    <enumeratedValueSet variable="track-soil">
      <value value="false"/>
    </enumeratedValueSet>
    <enumeratedValueSet variable="fib_max_biom">
      <value value="11"/>
    </enumeratedValueSet>
    <enumeratedValueSet variable="all-covered">
      <value value="true"/>
    </enumeratedValueSet>
    <enumeratedValueSet variable="water_init">
      <value value="0.5"/>
    </enumeratedValueSet>
    <enumeratedValueSet variable="cost-hydrophobicity">
      <value value="0.2"/>
    </enumeratedValueSet>
    <enumeratedValueSet variable="write-xy">
      <value value="false"/>
    </enumeratedValueSet>
    <enumeratedValueSet variable="write-results">
      <value value="true"/>
    </enumeratedValueSet>
  </experiment>
  <experiment name="run14" repetitions="1" runMetricsEveryStep="false">
    <setup>setup</setup>
    <go>go</go>
    <final>file-close</final>
    <exitCondition>ticks = 3650</exitCondition>
    <enumeratedValueSet variable="hide_plants">
      <value value="false"/>
    </enumeratedValueSet>
    <enumeratedValueSet variable="no_seeds">
      <value value="1"/>
    </enumeratedValueSet>
    <enumeratedValueSet variable="hydrophobicity">
      <value value="false"/>
      <value value="true"/>
    </enumeratedValueSet>
    <enumeratedValueSet variable="kt">
      <value value="800"/>
    </enumeratedValueSet>
    <enumeratedValueSet variable="saat">
      <value value="90978"/>
      <value value="17633"/>
      <value value="93655"/>
      <value value="43409"/>
      <value value="48488"/>
      <value value="16270"/>
      <value value="99507"/>
      <value value="19922"/>
      <value value="66925"/>
      <value value="41414"/>
      <value value="52777"/>
      <value value="54031"/>
      <value value="90030"/>
      <value value="80897"/>
      <value value="43055"/>
      <value value="29651"/>
      <value value="23797"/>
      <value value="78637"/>
      <value value="91279"/>
      <value value="83076"/>
      <value value="75517"/>
      <value value="59552"/>
      <value value="98322"/>
      <value value="60135"/>
      <value value="8112"/>
      <value value="38358"/>
      <value value="77865"/>
      <value value="25891"/>
      <value value="80410"/>
      <value value="63843"/>
      <value value="78142"/>
      <value value="64441"/>
      <value value="18508"/>
      <value value="93382"/>
      <value value="99337"/>
      <value value="62748"/>
      <value value="46451"/>
      <value value="7014"/>
      <value value="69971"/>
      <value value="41171"/>
      <value value="58359"/>
      <value value="70668"/>
      <value value="88905"/>
      <value value="63465"/>
      <value value="12397"/>
      <value value="12081"/>
      <value value="40086"/>
      <value value="34117"/>
      <value value="75620"/>
      <value value="23462"/>
      <value value="96362"/>
      <value value="53468"/>
      <value value="29629"/>
      <value value="65380"/>
      <value value="24076"/>
      <value value="51224"/>
      <value value="59107"/>
      <value value="29830"/>
      <value value="76483"/>
      <value value="88948"/>
      <value value="19835"/>
      <value value="5635"/>
      <value value="14106"/>
      <value value="70045"/>
      <value value="1071"/>
      <value value="22672"/>
      <value value="31114"/>
      <value value="35988"/>
      <value value="34711"/>
      <value value="12670"/>
      <value value="67440"/>
      <value value="28130"/>
      <value value="89410"/>
      <value value="66303"/>
      <value value="42379"/>
      <value value="93366"/>
      <value value="63163"/>
      <value value="1256"/>
      <value value="35671"/>
      <value value="67423"/>
      <value value="557"/>
      <value value="70267"/>
      <value value="9215"/>
      <value value="48848"/>
      <value value="17477"/>
      <value value="87"/>
      <value value="49650"/>
      <value value="55248"/>
      <value value="16290"/>
      <value value="69177"/>
      <value value="73784"/>
      <value value="1289"/>
      <value value="26287"/>
      <value value="90511"/>
      <value value="72965"/>
      <value value="49237"/>
      <value value="8525"/>
      <value value="418"/>
      <value value="19924"/>
      <value value="64526"/>
    </enumeratedValueSet>
    <enumeratedValueSet variable="initial_variation">
      <value value="true"/>
    </enumeratedValueSet>
    <enumeratedValueSet variable="fib_biomass_init">
      <value value="5"/>
    </enumeratedValueSet>
    <enumeratedValueSet variable="color_soil">
      <value value="false"/>
    </enumeratedValueSet>
    <enumeratedValueSet variable="tap_biomass_init">
      <value value="5"/>
    </enumeratedValueSet>
    <enumeratedValueSet variable="death_thrs">
      <value value="0.2"/>
    </enumeratedValueSet>
    <enumeratedValueSet variable="rep-prob">
      <value value="1000"/>
    </enumeratedValueSet>
    <enumeratedValueSet variable="tap_max_biom">
      <value value="11"/>
    </enumeratedValueSet>
    <enumeratedValueSet variable="prec_interval">
      <value value="14"/>
    </enumeratedValueSet>
    <enumeratedValueSet variable="seed_dist">
      <value value="2"/>
    </enumeratedValueSet>
    <enumeratedValueSet variable="fix-seed?">
      <value value="true"/>
    </enumeratedValueSet>
    <enumeratedValueSet variable="init_soil_var">
      <value value="true"/>
    </enumeratedValueSet>
    <enumeratedValueSet variable="precipitation_mean">
      <value value="13.42"/>
      <value value="26.84"/>
      <value value="53.7"/>
    </enumeratedValueSet>
    <enumeratedValueSet variable="track-soil">
      <value value="false"/>
    </enumeratedValueSet>
    <enumeratedValueSet variable="fib_max_biom">
      <value value="11"/>
    </enumeratedValueSet>
    <enumeratedValueSet variable="all-covered">
      <value value="true"/>
    </enumeratedValueSet>
    <enumeratedValueSet variable="water_init">
      <value value="0.5"/>
    </enumeratedValueSet>
    <enumeratedValueSet variable="cost-hydrophobicity">
      <value value="0.2"/>
    </enumeratedValueSet>
    <enumeratedValueSet variable="write-xy">
      <value value="false"/>
    </enumeratedValueSet>
    <enumeratedValueSet variable="write-results">
      <value value="true"/>
    </enumeratedValueSet>
  </experiment>
</experiments>
@#$#@#$#@
@#$#@#$#@
default
0.0
-0.2 0 0.0 1.0
0.0 1 1.0 0.0
0.2 0 0.0 1.0
link direction
true
0
Line -7500403 true 150 150 90 180
Line -7500403 true 150 150 210 180
@#$#@#$#@
0
@#$#@#$#@
